# Supplementary material for: Interplay between lncRNA RP11-367G18.1 variant 2 and YY1 plays a vital role in hypoxia-mediated gene expression and tumorigenesis
Source: Cancer Cell Int. 2023 Nov 8;23:266. doi: 10.1186/s12935-023-03067-6 (PMC10634066; doi:10.1186/s12935-023-03067-6)
Supplement: Supplementary file 2 — Supplementary Material 2 [file 12935_2023_3067_MOESM2_ESM.xlsx]

## Sheet: 306 genes
Gene_ID	GeneName	Type
ENSG00000197989.13_1	SNHG12	antisense
ENSG00000223813.2_1	AC007255.8	antisense
ENSG00000231233.1_1	CFAP58-AS1	antisense
ENSG00000234678.1_1	RP11-465N4.4	antisense
ENSG00000235831.6_1	BHLHE40-AS1	antisense
ENSG00000236883.1_1	AP001615.9	antisense
ENSG00000238258.1_1	RP11-342D11.2	antisense
ENSG00000249087.6_1	ZNF436-AS1	antisense
ENSG00000251131.1_1	CTD-2035E11.3	antisense
ENSG00000253106.1_1	RP11-158K1.3	antisense
ENSG00000257671.1_1	RP3-416H24.1	antisense
ENSG00000257829.1_1	RP11-845M18.6	antisense
ENSG00000258056.2_1	RP11-644F5.11	antisense
ENSG00000258086.1_2	RP11-753H16.5	antisense
ENSG00000259583.2_1	RP11-66B24.4	antisense
ENSG00000260466.1_1	RP4-536B24.2	antisense
ENSG00000261687.1_2	RP11-473C18.3	antisense
ENSG00000265702.1_1	RP11-156L14.1	antisense
ENSG00000266261.1_1	RP11-640I15.1	antisense
ENSG00000268812.3_1	RP1-102K2.8	antisense
ENSG00000269926.1_1	RP11-442H21.2	antisense
ENSG00000272821.1_1	CTA-384D8.36	antisense
ENSG00000274904.1_1	CTD-2515O10.5	antisense
ENSG00000169203.12	RP11-231C14.4	lincRNA
ENSG00000233024.3	RP11-1212A22.4	lincRNA
ENSG00000258472.8_2	RP11-192H23.4	lincRNA
ENSG00000267873.1	AC121757.1	lincRNA
ENSG00000203650.8_1	LINC01285	lincRNA
ENSG00000225511.6_1	LINC00475	lincRNA
ENSG00000225768.1_1	RP11-127O4.3	lincRNA
ENSG00000231574.5_1	KCCAT211	lincRNA
ENSG00000232386.9_2	RP11-66B24.2	lincRNA
ENSG00000258800.1_1	CTD-2302E22.2	lincRNA
ENSG00000259820.1_1	AC083843.1	lincRNA
ENSG00000261326.2_1	LINC01355	lincRNA
ENSG00000266976.1_1	AC079466.1	lincRNA
ENSG00000269399.1	CTD-3222D19.7	lincRNA
ENSG00000272953.1_1	RP11-1275H24.2	lincRNA
ENSG00000273032.1_2	DGCR9	lincRNA
ENSG00000273036.2_2	FAM95C	lincRNA
ENSG00000273038.2_1	RP11-479G22.8	lincRNA
ENSG00000273759.1_2	RP4-563E14.1	lincRNA
ENSG00000266037.1	RN7SL3	misc_RNA
ENSG00000230069.3_1	LRRC37A15P	processed_pseudogene
ENSG00000234983.1_1	AC010132.11	processed_pseudogene
ENSG00000248923.1_1	MTND5P11	processed_pseudogene
ENSG00000130600.16_2	H19	processed_transcript
ENSG00000218416.4_1	PP14571	processed_transcript
ENSG00000232295.7_2	RP11-154D6.1	processed_transcript
ENSG00000250033.5_1	SLC7A11-AS1	processed_transcript
ENSG00000253837.1_1	RP11-177H13.2	processed_transcript
ENSG00000260337.3_1	RP11-386M24.6	processed_transcript
ENSG00000263412.1_1	RP5-890E16.2	processed_transcript
ENSG00000272808.3_2	RP11-66B24.7	processed_transcript
ENSG00000274460.1_1	CTD-2649C14.2	processed_transcript
ENSG00000281398.2_2	SNHG4	processed_transcript
ENSG00000005073.5_1	HOXA11	protein_coding
ENSG00000008513.14_2	ST3GAL1	protein_coding
ENSG00000010810.17_2	FYN	protein_coding
ENSG00000013503.9_1	POLR3B	protein_coding
ENSG00000015479.17_2	MATR3	protein_coding
ENSG00000020577.13_1	SAMD4A	protein_coding
ENSG00000023572.8_1	GLRX2	protein_coding
ENSG00000027697.13_2	IFNGR1	protein_coding
ENSG00000035664.11_2	DAPK2	protein_coding
ENSG00000039139.9_2	DNAH5	protein_coding
ENSG00000039560.13_1	RAI14	protein_coding
ENSG00000053747.15_2	LAMA3	protein_coding
ENSG00000058085.14_1	LAMC2	protein_coding
ENSG00000059769.19_2	DNAJC25	protein_coding
ENSG00000060140.8_2	STYK1	protein_coding
ENSG00000060982.14_1	BCAT1	protein_coding
ENSG00000064651.13_2	SLC12A2	protein_coding
ENSG00000064787.13_2	BCAS1	protein_coding
ENSG00000065325.12_1	GLP2R	protein_coding
ENSG00000065923.9_2	SLC9A7	protein_coding
ENSG00000067221.13_2	STOML1	protein_coding
ENSG00000067533.5_1	RRP15	protein_coding
ENSG00000069482.6_1	GAL	protein_coding
ENSG00000069764.9_1	PLA2G10	protein_coding
ENSG00000070669.16_2	ASNS	protein_coding
ENSG00000072274.12_1	TFRC	protein_coding
ENSG00000073060.15_1	SCARB1	protein_coding
ENSG00000074527.11_1	NTN4	protein_coding
ENSG00000074657.13_2	ZNF532	protein_coding
ENSG00000079257.7_1	LXN	protein_coding
ENSG00000082684.14_2	SEMA5B	protein_coding
ENSG00000082781.11_2	ITGB5	protein_coding
ENSG00000083857.13_2	FAT1	protein_coding
ENSG00000086548.8_2	CEACAM6	protein_coding
ENSG00000088992.17_1	TESC	protein_coding
ENSG00000089127.12_2	OAS1	protein_coding
ENSG00000092929.11_2	UNC13D	protein_coding
ENSG00000095596.11_1	CYP26A1	protein_coding
ENSG00000100031.18_2	GGT1	protein_coding
ENSG00000101160.13_1	CTSZ	protein_coding
ENSG00000103257.8_1	SLC7A5	protein_coding
ENSG00000103888.15_1	CEMIP	protein_coding
ENSG00000104419.14_2	NDRG1	protein_coding
ENSG00000104611.11_2	SH2D4A	protein_coding
ENSG00000104856.13_1	RELB	protein_coding
ENSG00000105141.5_2	CASP14	protein_coding
ENSG00000105290.11_1	APLP1	protein_coding
ENSG00000105369.9_2	CD79A	protein_coding
ENSG00000105388.15_2	CEACAM5	protein_coding
ENSG00000105825.11_1	TFPI2	protein_coding
ENSG00000106546.12_1	AHR	protein_coding
ENSG00000107798.17_2	LIPA	protein_coding
ENSG00000108448.20_2	TRIM16L	protein_coding
ENSG00000108960.7_1	MMD	protein_coding
ENSG00000110080.18_1	ST3GAL4	protein_coding
ENSG00000110328.5_2	GALNT18	protein_coding
ENSG00000113083.12_2	LOX	protein_coding
ENSG00000113407.13_2	TARS	protein_coding
ENSG00000115295.19_2	CLIP4	protein_coding
ENSG00000115306.15_2	SPTBN1	protein_coding
ENSG00000115414.18_2	FN1	protein_coding
ENSG00000116016.13_1	EPAS1	protein_coding
ENSG00000116761.11_1	CTH	protein_coding
ENSG00000117000.8_1	RLF	protein_coding
ENSG00000118777.10_2	ABCG2	protein_coding
ENSG00000118855.18_2	MFSD1	protein_coding
ENSG00000118985.15_1	ELL2	protein_coding
ENSG00000120708.16_2	TGFBI	protein_coding
ENSG00000121966.6_1	CXCR4	protein_coding
ENSG00000122641.10_2	INHBA	protein_coding
ENSG00000122786.19_2	CALD1	protein_coding
ENSG00000123095.5_1	BHLHE41	protein_coding
ENSG00000125398.5_1	SOX9	protein_coding
ENSG00000125775.14_2	SDCBP2	protein_coding
ENSG00000125826.19_2	RBCK1	protein_coding
ENSG00000125999.10_2	BPIFB1	protein_coding
ENSG00000126249.7_2	PDCD2L	protein_coding
ENSG00000128165.8_1	ADM2	protein_coding
ENSG00000128342.4_1	LIF	protein_coding
ENSG00000128564.6_1	VGF	protein_coding
ENSG00000128965.11_1	CHAC1	protein_coding
ENSG00000129422.14_2	MTUS1	protein_coding
ENSG00000130810.19_2	PPAN	protein_coding
ENSG00000131848.9_2	ZSCAN5A	protein_coding
ENSG00000132109.9_1	TRIM21	protein_coding
ENSG00000132170.19_2	PPARG	protein_coding
ENSG00000132256.18_2	TRIM5	protein_coding
ENSG00000133983.14_2	COX16	protein_coding
ENSG00000134013.15_2	LOXL2	protein_coding
ENSG00000134258.12	VTCN1	protein_coding
ENSG00000134755.14_2	DSC2	protein_coding
ENSG00000135480.14_2	KRT7	protein_coding
ENSG00000135605.12_1	TEC	protein_coding
ENSG00000136052.9_2	SLC41A2	protein_coding
ENSG00000136383.6_1	ALPK3	protein_coding
ENSG00000137831.14_2	UACA	protein_coding
ENSG00000137868.18_2	STRA6	protein_coding
ENSG00000138356.13_2	AOX1	protein_coding
ENSG00000138623.9_2	SEMA7A	protein_coding
ENSG00000138640.14_2	FAM13A	protein_coding
ENSG00000139793.18_2	MBNL2	protein_coding
ENSG00000140022.9_2	STON2	protein_coding
ENSG00000140450.8_1	ARRDC4	protein_coding
ENSG00000140465.13_1	CYP1A1	protein_coding
ENSG00000140481.14_2	CCDC33	protein_coding
ENSG00000140519.12_1	RHCG	protein_coding
ENSG00000142623.9_1	PADI1	protein_coding
ENSG00000143127.12_1	ITGA10	protein_coding
ENSG00000144648.15_2	ACKR2	protein_coding
ENSG00000144824.19_2	PHLDB2	protein_coding
ENSG00000144843.11_2	ADPRH	protein_coding
ENSG00000145287.10_1	PLAC8	protein_coding
ENSG00000145569.5_1	FAM105A	protein_coding
ENSG00000145723.16_1	GIN1	protein_coding
ENSG00000145779.7_2	TNFAIP8	protein_coding
ENSG00000145911.5_1	N4BP3	protein_coding
ENSG00000146094.13_2	DOK3	protein_coding
ENSG00000146411.5_1	SLC2A12	protein_coding
ENSG00000146426.17_2	TIAM2	protein_coding
ENSG00000146674.14_2	IGFBP3	protein_coding
ENSG00000146757.13_1	ZNF92	protein_coding
ENSG00000147689.16_2	FAM83A	protein_coding
ENSG00000148926.9_2	ADM	protein_coding
ENSG00000150630.3_1	VEGFC	protein_coding
ENSG00000150995.18_2	ITPR1	protein_coding
ENSG00000151012.13_1	SLC7A11	protein_coding
ENSG00000151715.7_1	TMEM45B	protein_coding
ENSG00000151914.19_2	DST	protein_coding
ENSG00000152377.13_1	SPOCK1	protein_coding
ENSG00000153294.11_2	ADGRF4	protein_coding
ENSG00000154511.11_1	FAM69A	protein_coding
ENSG00000154783.10_1	FGD5	protein_coding
ENSG00000155265.10_1	GOLGA7B	protein_coding
ENSG00000156222.11_1	SLC28A1	protein_coding
ENSG00000157999.5_1	ANKRD61	protein_coding
ENSG00000158023.9_2	WDR66	protein_coding
ENSG00000158234.12_2	FAIM	protein_coding
ENSG00000158555.14_2	GDPD5	protein_coding
ENSG00000158715.5_1	SLC45A3	protein_coding
ENSG00000158825.5_1	CDA	protein_coding
ENSG00000159399.9_2	HK2	protein_coding
ENSG00000159588.14_1	CCDC17	protein_coding
ENSG00000159753.13_2	CARMIL2	protein_coding
ENSG00000160229.11_2	ZNF66	protein_coding
ENSG00000160326.13_2	SLC2A6	protein_coding
ENSG00000161638.10_2	ITGA5	protein_coding
ENSG00000162496.8_1	DHRS3	protein_coding
ENSG00000163220.10_1	S100A9	protein_coding
ENSG00000163872.15_2	YEATS2	protein_coding
ENSG00000163898.9_1	LIPH	protein_coding
ENSG00000163993.6_1	S100P	protein_coding
ENSG00000165272.14_1	AQP3	protein_coding
ENSG00000165449.11_1	SLC16A9	protein_coding
ENSG00000165996.13_2	HACD1	protein_coding
ENSG00000166147.13_2	FBN1	protein_coding
ENSG00000166509.10_1	CLEC3A	protein_coding
ENSG00000166828.2_1	SCNN1G	protein_coding
ENSG00000166833.19_2	NAV2	protein_coding
ENSG00000167772.11_2	ANGPTL4	protein_coding
ENSG00000167779.7_1	IGFBP6	protein_coding
ENSG00000168003.16_2	SLC3A2	protein_coding
ENSG00000168209.4_1	DDIT4	protein_coding
ENSG00000168487.17_2	BMP1	protein_coding
ENSG00000168785.7_1	TSPAN5	protein_coding
ENSG00000168874.12_1	ATOH8	protein_coding
ENSG00000169884.13_2	WNT10B	protein_coding
ENSG00000170425.3_1	ADORA2B	protein_coding
ENSG00000170442.11_2	KRT86	protein_coding
ENSG00000170523.3_1	KRT83	protein_coding
ENSG00000170727.7	BOP1	protein_coding
ENSG00000171004.17_2	HS6ST2	protein_coding
ENSG00000171453.17_1	POLR1C	protein_coding
ENSG00000171631.14_2	P2RY6	protein_coding
ENSG00000173838.11_2	MARCHF10	protein_coding
ENSG00000174640.12_1	SLCO2A1	protein_coding
ENSG00000174808.11_1	BTC	protein_coding
ENSG00000175315.2_1	CST6	protein_coding
ENSG00000175591.11_2	P2RY2	protein_coding
ENSG00000176399.3_1	DMRTA1	protein_coding
ENSG00000176788.8_2	BASP1	protein_coding
ENSG00000176907.4_1	C8orf4	protein_coding
ENSG00000177119.15_2	ANO6	protein_coding
ENSG00000177181.14_2	RIMKLA	protein_coding
ENSG00000177453.7_2	NIM1K	protein_coding
ENSG00000180596.7_1	HIST1H2BC	protein_coding
ENSG00000181016.9_2	LSMEM1	protein_coding
ENSG00000182253.14_1	SYNM	protein_coding
ENSG00000182704.7_2	TSKU	protein_coding
ENSG00000183018.8_2	SPNS2	protein_coding
ENSG00000183496.5_1	MEX3B	protein_coding
ENSG00000183696.13_1	UPP1	protein_coding
ENSG00000183833.16_1	MAATS1	protein_coding
ENSG00000184254.16_2	ALDH1A3	protein_coding
ENSG00000184368.15_1	MAP7D2	protein_coding
ENSG00000184584.12_2	TMEM173	protein_coding
ENSG00000184635.13_2	ZNF93	protein_coding
ENSG00000184786.5_1	TCTE3	protein_coding
ENSG00000185442.12_2	FAM174B	protein_coding
ENSG00000185467.7_1	KPNA7	protein_coding
ENSG00000185477.4_1	GPRIN3	protein_coding
ENSG00000185621.11_2	LMLN	protein_coding
ENSG00000185880.12_2	TRIM69	protein_coding
ENSG00000186994.11_1	KANK3	protein_coding
ENSG00000187642.9_1	PERM1	protein_coding
ENSG00000187957.7_1	DNER	protein_coding
ENSG00000188404.8_1	SELL	protein_coding
ENSG00000188760.10_2	TMEM198	protein_coding
ENSG00000188820.12_1	FAM26F	protein_coding
ENSG00000196126.10_1	HLA-DRB1	protein_coding
ENSG00000196353.11_2	CPNE4	protein_coding
ENSG00000196639.6_2	HRH1	protein_coding
ENSG00000196843.15_1	ARID5A	protein_coding
ENSG00000196878.13_2	LAMB3	protein_coding
ENSG00000197976.11_1_PAR_Y	AKAP17A	protein_coding
ENSG00000198246.7_1	SLC29A3	protein_coding
ENSG00000198431.15_2	TXNRD1	protein_coding
ENSG00000198502.5_1	HLA-DRB5	protein_coding
ENSG00000198691.11_1	ABCA4	protein_coding
ENSG00000198873.11_2	GRK5	protein_coding
ENSG00000198959.11_1	TGM2	protein_coding
ENSG00000203836.7	NBPF24	protein_coding
ENSG00000204525.15_1	HLA-C	protein_coding
ENSG00000205413.7_2	SAMD9	protein_coding
ENSG00000205426.10_1	KRT81	protein_coding
ENSG00000206503.11_1	HLA-A	protein_coding
ENSG00000211448.11_2	DIO2	protein_coding
ENSG00000215182.6	MUC5AC	protein_coding
ENSG00000221926.11_2	TRIM16	protein_coding
ENSG00000226174.6_2	TEX22	protein_coding
ENSG00000234745.9_1	HLA-B	protein_coding
ENSG00000260916.6_2	CCPG1	protein_coding
ENSG00000273983.1_1	HIST1H3G	protein_coding
ENSG00000280987.3_2	MATR3	protein_coding
ENSG00000262979.1_2	CTD-2047H16.2	sense_intronic
ENSG00000260912.1_1	RP11-363E7.4	sense_overlapping
ENSG00000261534.1_1	RP11-244O19.1	sense_overlapping
ENSG00000261578.1_1	RP11-21L23.2	sense_overlapping
ENSG00000263235.1_2	RP11-461A8.4	sense_overlapping
ENSG00000278864.1_2	RP11-45M22.2	TEC
ENSG00000280287.1_2	RP13-554M15.7	TEC
ENSG00000280385.1_1	AP000648.5	TEC
ENSG00000214262.4_1	ANKRD36BP1	transcribed_processed_pseudogene
ENSG00000244026.6_1	FAM86DP	transcribed_unprocessed_pseudogene
ENSG00000256667.6_2	KLRA1P	transcribed_unprocessed_pseudogene
ENSG00000274928.6_2	KRT89P	transcribed_unprocessed_pseudogene
ENSG00000227766.1_1	HCG4P5	unprocessed_pseudogene
ENSG00000244932.2_1	RP11-529F4.1	unprocessed_pseudogene
ENSG00000248498.3_1	ASNSP1	unprocessed_pseudogene
ENSG00000250261.1_1	CCDC74BP1	unprocessed_pseudogene
ENSG00000250412.1_1	KLHL2P1	unprocessed_pseudogene

## Sheet: 233 protein coding genes
Gene_ID	GeneName	Type	Forward primer	Reverse primer
ENSG00000005073.5_1	HOXA11	protein_coding	TGCCAAGTTGTACTTACTACGTC	GTTGGAGGAGTAGGAGTATGTCA
ENSG00000008513.14_2	ST3GAL1	protein_coding	GGAGGACGACACCTACCGAT	CCACCGACCTCTTCTCCAG
ENSG00000010810.17_2	FYN	protein_coding	ATGGGCTGTGTGCAATGTAAG	GAAGCTGGGGTAGTGCTGAG
ENSG00000013503.9_1	POLR3B	protein_coding	CTGAACGAATGTCCCTTAGATCC	GAAGCTCCAACAGCCCCTTTT
ENSG00000015479.17_2	MATR3	protein_coding	GACCAGCAGTTGGACCAAGAG	GGTATCTCAAGTTTTTCCCTCGT
ENSG00000020577.13_1	SAMD4A	protein_coding	TCGAGGCTTTGGGCAATCC	GAGCTGACGAATCCACTGGT
ENSG00000023572.8_1	GLRX2	protein_coding	TCTTTGGAGAATTTAGCGACGG	CTGGTTTCCATATTCAAGCAGGT
ENSG00000027697.13_2	IFNGR1	protein_coding	AGCAGGAAGTCGATTATGATCCC	CTGGCACTGAATCTCGTCACA
ENSG00000035664.11_2	DAPK2	protein_coding	ATTGCTCACTTTGATCTCAAGCC	AAATTCCGGCGTCCCAAAAAT
ENSG00000039139.9_2	DNAH5	protein_coding	AACTTGGCTCTCTAGGAGGGG	GCAAACGTCTCACACTGTTGA
ENSG00000039560.13_1	RAI14	protein_coding	AGCCCAAGATACTACCGGACA	CGCTGCATAATGTAAAGCTGTTT
ENSG00000053747.15_2	LAMA3	protein_coding	TGCTCAACTACCGTTCTGCC	TCCAGTTCTTTTGCGCTTTGT
ENSG00000058085.14_1	LAMC2	protein_coding	CAAAGGTTCTCTTAGTGCTCGAT	CACTTGGAGTCTAGCAGTCTCT
ENSG00000059769.19_2	DNAJC25	protein_coding	CAGCGTGTGTGCTATTTCGG	GGCTAGGTAGCTGATTGCCTTA
ENSG00000060140.8_2	STYK1	protein_coding	AGCGTTCTGGACCTCAAGG	ATATTGGCTCGAAAGATGGGC
ENSG00000060982.14_1	BCAT1	protein_coding	AGCCCTGCTCTTTGTACTCTT	CCAGGCTCTTACATACTTGGGA
ENSG00000064651.13_2	SLC12A2	protein_coding	TAAAGGAGTCGTGAAGTTTGGC	CTTGACCCACAATCCATGACA
ENSG00000064787.13_2	BCAS1	protein_coding	CGGATGCCAACGGAAAGAATC	GTCTCCGGTACGTCCTGGT
ENSG00000065325.12_1	GLP2R	protein_coding	TCCTGGAAATGTCTCTGTACCC	GGCGTTCTCTATCGTCTGCC
ENSG00000065923.9_2	SLC9A7	protein_coding	GTTGGGGTGATCCTGAGGTAT	GAACTTTCCGCTGACATTCACTA
ENSG00000067221.13_2	STOML1	protein_coding	GGGAGCCGATGTCCAGTTTC	CTGGTCGCTGATCTTGAGC
ENSG00000067533.5_1	RRP15	protein_coding	GTAACTGGAGCCGTAGCGTC	GTCAGCTTCTATTGCGTCATCAT
ENSG00000069482.6_1	GAL	protein_coding	CCGGCCAAGGAAAAACGAG	GAGGCCATTCTTGTCGCTGA
ENSG00000069764.9_1	PLA2G10	protein_coding	TGTGGGTTGTGTTGGTCCC	GACGCTCTGATTGACGCACT
ENSG00000070669.16_2	ASNS	protein_coding	GGAAGACAGCCCCGATTTACT	AGCACGAACTGTTGTAATGTCA
ENSG00000072274.12_1	TFRC	protein_coding	GGCTACTTGGGCTATTGTAAAGG	CAGTTTCTCCGACAACTTTCTCT
ENSG00000073060.15_1	SCARB1	protein_coding	CCTATCCCCTTCTATCTCTCCG	GGATGTTGGGCATGACGATGT
ENSG00000074527.11_1	NTN4	protein_coding	CCTGCGGTCAGAATGCTACC	GAGGAAACCGGAAGGATGAGT
ENSG00000074657.13_2	ZNF532	protein_coding	ACTGGCAATGGCTTACATAATGG	CTGGCTGAATGTCGAGTCTTT
ENSG00000079257.7_1	LXN	protein_coding	GGGTGTTTGAGGTGCAGAAG	TTTCTTGTCCCGTTGAAGGGT
ENSG00000082684.14_2	SEMA5B	protein_coding	CCGTGGGTCTCTAACTTCACC	GACTCGCACGTAGTTCTGACA
ENSG00000082781.11_2	ITGB5	protein_coding	TCTCGGTGTGATCTGAGGG	TGGCGAACCTGTAGCTGGA
ENSG00000083857.13_2	FAT1	protein_coding	TAGGAACCAACGGGGAATTTTAC	GCAGCGAGGATTTCCATCTCA
ENSG00000086548.8_2	CEACAM6	protein_coding	TCAATGGGACGTTCCAGCAAT	CACTCCAATCGTGATGCCGA
ENSG00000088992.17_1	TESC	protein_coding	GTCGGGAAACCCTCACATCG	CGAAGGTGATCCCCTCGTACA
ENSG00000089127.12_2	OAS1	protein_coding	TGTCCAAGGTGGTAAAGGGTG	CCGGCGATTTAACTGATCCTG
ENSG00000092929.11_2	UNC13D	protein_coding	TCTACGAGGACGCACTCTACA	CCTTGGCCTGTTTCACTGTTG
ENSG00000095596.11_1	CYP26A1	protein_coding	ATGAAGCGCAGGAAATACGG	AGGAGTCGTGCAGGTTAGAGA
ENSG00000100031.18_2	GGT1	protein_coding	CTGAGCTGATCGAGCACCC	CTCTACGATGCGGTGGTACG
ENSG00000101160.13_1	CTSZ	protein_coding	CAGCGGATCTGCCCAAGAG	CGATGACGTTCTGCACGGA
ENSG00000103257.8_1	SLC7A5	protein_coding	CCGTGAACTGCTACAGCGT	CTTCCCGATCTGGACGAAGC
ENSG00000103888.15_1	CEMIP	protein_coding	ACCGAGCACATTCCAACTACCG	GGCAGAGATGATTGAGAGGAACG
ENSG00000104419.14_2	NDRG1	protein_coding	GTCCTTATCAACGTGAACCCTT	GCATTGGTCGCTCAATCTCCA
ENSG00000104611.11_2	SH2D4A	protein_coding	CTGGAGCAAGGATCGAGGC	CAGCTCTTACAAATCTGCTTCGT
ENSG00000104856.13_1	RELB	protein_coding	CCATTGAGCGGAAGATTCAACT	CTGCTGGTCCCGATATGAGG
ENSG00000105141.5_2	CASP14	protein_coding	AGCTGGAGAATCTCTTCGAGG	ACGTGCAAGGCATCTGTGTAT
ENSG00000105290.11_1	APLP1	protein_coding	GCTGCCACTATTGCTGCTG	GCTCCGGGTACATCTGTCTG
ENSG00000105369.9_2	CD79A	protein_coding	CAAGAACCGAATCATCACAGCC	TCTGCCATCGTTTCCTGAACA
ENSG00000105388.15_2	CEACAM5	protein_coding	AAGAAATGACGCAAGAGCCTATG	CCCGAAAGGTAAGACGAGTCTG
ENSG00000105825.11_1	TFPI2	protein_coding	CTTGCGACGATGCTTGCTG	ACACCCACCGGAAAAGAATTT
ENSG00000106546.12_1	AHR	protein_coding	CAAATCCTTCCAAGCGGCATA	CGCTGAGCCTAAGAACTGAAAG
ENSG00000107798.17_2	LIPA	protein_coding	TTACAACCAGAGTTATCCTCCCA	CCAAATGAAGTCAAGATGCTCCC
ENSG00000108448.20_2	TRIM16L	protein_coding	CGAGATGGAGAAGAGTAAGCAGG	CCCGAGAGTTTATCCTTCAGCC
ENSG00000108960.7_1	MMD	protein_coding	TGAACAACACCGATGGACTTC	CCAAATGGCGTAGTAATGCACTG
ENSG00000110080.18_1	ST3GAL4	protein_coding	CCACTTCGACCCCAAAGTAGA	CGCACCCGCTTCTTATCACT
ENSG00000110328.5_2	GALNT18	protein_coding	GGTGGATGACAACAGCAGTAACG	GCTTGCTGTGACGCACGACTTT
ENSG00000113083.12_2	LOX	protein_coding	CGGCGGAGGAAAACTGTCT	TCGGCTGGGTAAGAAATCTGA
ENSG00000113407.13_2	TARS	protein_coding	GAGGTCGAGCTGAGTTGAATC	CCACAGGCAATTTGATATGGTGT
ENSG00000115295.19_2	CLIP4	protein_coding	GTTCCAGACCCAGTAGATATGCC	CAAGTGACGTAAGCATTGCCT
ENSG00000115306.15_2	SPTBN1	protein_coding	AATTTGCCAATTCACTGGTCGG	CCGGGGCATGTAGACCTTC
ENSG00000115414.18_2	FN1	protein_coding	GAGAATAAGCTGTACCATCGCAA	CGACCACATAGGAAGTCCCAG
ENSG00000116016.13_1	EPAS1	protein_coding	CGGAGGTGTTCTATGAGCTGG	AGCTTGTGTGTTCGCAGGAA
ENSG00000116761.11_1	CTH	protein_coding	GGCCTGGTGTCTGTTAATTGT	GCCATTCCGTTTTTGAAATGCT
ENSG00000117000.8_1	RLF	protein_coding	AGGTATATCGACTTGCCATCCA	GGAATGGTAGCCAGACTTCAC
ENSG00000118777.10_2	ABCG2	protein_coding	ACGAACGGATTAACAGGGTCA	CTCCAGACACACCACGGAT
ENSG00000118855.18_2	MFSD1	protein_coding	CTTAGCAGTTGCCCAGAATACA	TGACCAGCAGAACCTAACAAAG
ENSG00000118985.15_1	ELL2	protein_coding	ACGACTCGTATCAGATGACACG	CTTGAGGTGCTTTCCGAATTTG
ENSG00000120708.16_2	TGFBI	protein_coding	GGCCAGATCCTGTCCAAGC	GTGGGTTTCCACCATTAGCAC
ENSG00000121966.6_1	CXCR4	protein_coding	ACTACACCGAGGAAATGGGCT	CCCACAATGCCAGTTAAGAAGA
ENSG00000122641.10_2	INHBA	protein_coding	ACGGGTATGTGGAGATAGAGGA	GGACTTTTAGGAAGAGCCAGACT
ENSG00000122786.19_2	CALD1	protein_coding	TGGAGGTGAATGCCCAGAAC	GAAGGCGTTTTTGGCGTCTTT
ENSG00000123095.5_1	BHLHE41	protein_coding	AAGGAGCATGAAACGAGACGA	CTCGGTTAAGGCGGTTAAAGC
ENSG00000125398.5_1	SOX9	protein_coding	AGCGAACGCACATCAAGAC	CTGTAGGCGATCTGTTGGGG
ENSG00000125775.14_2	SDCBP2	protein_coding	GGCATCAGGCGATAAGATTGT	ACCTCACACACGTAGTGGTTG
ENSG00000125826.19_2	RBCK1	protein_coding	TTGACAACACCTACTCGTGCT	TTGACGTGGAAACACACAGGG
ENSG00000125999.10_2	BPIFB1	protein_coding	CAGTGCCATGCGGGAAAAG	GCTGGAGGATGTTAGCTGTGA
ENSG00000126249.7_2	PDCD2L	protein_coding	AGTGCCAAAGACGTAGACTGG	TGCTGATAGTCCCTCAGAAGG
ENSG00000128165.8_1	ADM2	protein_coding	TACACGCAGTGCTGGTACG	CTGCTCGTCCAGACATGGC
ENSG00000128342.4_1	LIF	protein_coding	CCAACGTGACGGACTTCCC	TACACGACTATGCGGTACAGC
ENSG00000128564.6_1	VGF	protein_coding	CGCTGACCCGAGTGAATCTG	CATACGCGCCTGGAATTGA
ENSG00000128965.11_1	CHAC1	protein_coding	GAACCCTGGTTACCTGGGC	CGCAGCAAGTATTCAAGGTTGT
ENSG00000129422.14_2	MTUS1	protein_coding	CCGGGGAGAGCTAGTCACT	CTGCTGGACGAATGCTTCA
ENSG00000130810.19_2	PPAN	protein_coding	AAGAAGAACTCGCTGAAGGACT	CCAAAGCTGTTGAGTACCAGGA
ENSG00000131848.9_2	ZSCAN5A	protein_coding	CCCAGTCAGTCACCCGGAT	TGGAGGCTAATAAGCTGCATGA
ENSG00000132109.9_1	TRIM21	protein_coding	GTCCTGGAAAGGAGTGAGTCC	CTGAAAGTATCAGCCACGGATT
ENSG00000132170.19_2	PPARG	protein_coding	GGGATCAGCTCCGTGGATCT	TGCACTTTGGTACTCTTGAAGTT
ENSG00000132256.18_2	TRIM5	protein_coding	TGAGCAACTGAGAGACATCCT	CCGTCCTTTTTATGACGCCATC
ENSG00000133983.14_2	COX16	protein_coding	TGGAGGTTCTTTTGGTCTTCGTG	TCTCATATTCCGACTCTAAAGATATT
ENSG00000134013.15_2	LOXL2	protein_coding	GGGTGGAGGTGTACTATGATGG	CTTGCCGTAGGAGGAGCTG
ENSG00000134258.12	VTCN1	protein_coding	TCTGGGCATCCCAAGTTGAC	TCCGCCTTTTGATCTCCGATT
ENSG00000134755.14_2	DSC2	protein_coding	TGTACTCGTCCTGTAGATCGTG	AGTGCCCACTCTGCAATTTTC
ENSG00000135480.14_2	KRT7	protein_coding	TGTGGATGCTGCCTACATGAGC	AGCACCACAGATGTGTCGGAGA
ENSG00000135605.12_1	TEC	protein_coding	AACTGAAAAATTAGCACCCGGA	ATGGCTACAACGATTTCTTCACT
ENSG00000136052.9_2	SLC41A2	protein_coding	CTTGGTCTCAAAGGGAACTTGG	AAAACCCACTACTGTTGCCTG
ENSG00000136383.6_1	ALPK3	protein_coding	GAGACCAGCTTATCAAGCAACC	CTGTGACGATGCAGGTGAAC
ENSG00000137831.14_2	UACA	protein_coding	CAATCCAGGCAAACTAGATGTGG	CGGCATCGTGAAGTGCAGT
ENSG00000137868.18_2	STRA6	protein_coding	CCACAGAGGACTACTCCTATGG	CAGCACAAGGATTGACAGCG
ENSG00000138356.13_2	AOX1	protein_coding	CTTGGTGGTAACCTGTGCC	TTCTGCGAAGAGTTTTGGACTT
ENSG00000138623.9_2	SEMA7A	protein_coding	GTGGGGAAAGTTCACTGTCAG	GAGAAAACACCATAGACCCTGG
ENSG00000138640.14_2	FAM13A	protein_coding	TGCTCATGTACCCCAAGTCAG	CTTGTCTCTCCCATGTCGAAC
ENSG00000139793.18_2	MBNL2	protein_coding	TCAAAGAGGAACATGCTCACG	AACGGCCCTTTAGGGAATCAA
ENSG00000140022.9_2	STON2	protein_coding	CTGAGACAGCCCTACCATTGA	AGGAGGAATTGTCAGTTGAGTCA
ENSG00000140450.8_1	ARRDC4	protein_coding	TCTCGGAGGTGGAGTACCTG	CCCAGTAAACGAGGTGACCAAA
ENSG00000140465.13_1	CYP1A1	protein_coding	CACCCTCATCAGTAATGGTCAGA	AACGTGCTTATCAGGACCTCA
ENSG00000140481.14_2	CCDC33	protein_coding	GGAGAGAACCGCATACTGAGG	GCTGGGCCTGATACAGAAGG
ENSG00000140519.12_1	RHCG	protein_coding	TCTACCGACGCAACCTAGAG	TGGATATTGCCACCGAGGTAA
ENSG00000142623.9_1	PADI1	protein_coding	CAGCGTGCTTTACCTCACTG	CACCAGCAAGATAGCCCCATA
ENSG00000143127.12_1	ITGA10	protein_coding	AACATCACCCACGCCTATTCC	GTTGGTAGTCACCTAAGTGGC
ENSG00000144648.15_2	ACKR2	protein_coding	AGGAAGGATGCAGTGGTGTC	CGGAGCAAGACCATGAGAAG
ENSG00000144824.19_2	PHLDB2	protein_coding	TGGTGCATTCTGTTGAGAACG	CAGGCACAGGTTGTGAGAG
ENSG00000144843.11_2	ADPRH	protein_coding	TGCCCTGGGGTACTACAATG	TGTCGTCACTAACTCTCCACC
ENSG00000145287.10_1	PLAC8	protein_coding	GGAACAAGCGTCGCAATGAG	AAAGTACGCATGGCTCTCCTT
ENSG00000145569.5_1	FAM105A	protein_coding	CAAGCTGAAATGGTGGATTGGA	TCTCTCCTTACTTGTCGAACACA
ENSG00000145723.16_1	GIN1	protein_coding	GTGGAAGGATGGTCGTTTTCA	AGGTGGGACATTTTGATAGGTCT
ENSG00000145779.7_2	TNFAIP8	protein_coding	ATAGACGACACAAGTAGTGAGGT	CCACGGTCATAGCAAGCTGAT
ENSG00000145911.5_1	N4BP3	protein_coding	AACGAGCCTGCCGACTATG	ACTTTGCATGGATAGGAAGCC
ENSG00000146094.13_2	DOK3	protein_coding	CAGTCCCATCTACCACAACGG	TCCTCCGCTCACGACTCAG
ENSG00000146411.5_1	SLC2A12	protein_coding	AACATGCGGACCCGAATAATG	AATGACCTTGACGACTCCAAC
ENSG00000146426.17_2	TIAM2	protein_coding	GTTCTGGAGCGAGCTAAAACT	GTACTTGAGCACTCTCTGAACC
ENSG00000146674.14_2	IGFBP3	protein_coding	AGACACACTGAATCACCTGAAGT	AGGGCGACACTGCTTTTTCTT
ENSG00000146757.13_1	ZNF92	protein_coding	ATCACCTGGCTGGAGCAAGGAA	GCCAAACATCTTGGGCAAAATGAG
ENSG00000147689.16_2	FAM83A	protein_coding	CCAGACCGTCAAGCACAA	GGAGCACACAAACGAACACC
ENSG00000148926.9_2	ADM	protein_coding	ATGAAGCTGGTTTCCGTCG	GACATCCGCAGTTCCCTCTT
ENSG00000150630.3_1	VEGFC	protein_coding	ATGTGTGTCCGTCTACAGATGT	GGAAGTGTGATTGGCAAAACTGA
ENSG00000150995.18_2	ITPR1	protein_coding	GCGGAGGGATCGACAAATGG	TGGGACATAGCTTAAAGAGGCA
ENSG00000151012.13_1	SLC7A11	protein_coding	GCGTGGGCATGTCTCTGAC	GCTGGTAATGGACCAAAGACTTC
ENSG00000151715.7_1	TMEM45B	protein_coding	GATCGTCGAAGCCGCAATTAG	ACCAGATAGGTGAGCATGTCAA
ENSG00000151914.19_2	DST	protein_coding	ACCTTACACCCTAGTCTGACC	GGGTTTTCGGATCTGCATCAAC
ENSG00000152377.13_1	SPOCK1	protein_coding	ACCCCTGCCTGAAGGTAAAAT	GGCTTGCACTTGACCAAATTC
ENSG00000153294.11_2	ADGRF4	protein_coding	GCCCTGTGCTAAGGACTTTCATG	GCTGCTACAGAAAGGCGAGATG
ENSG00000154511.11_1	FAM69A	protein_coding	GCCTGCATGTAACAGCCTTTG	CACAACACCTGGTAGATTATCCC
ENSG00000154783.10_1	FGD5	protein_coding	AAAGTGCTCTGAGTCGGAGAC	CTCCCTCTTCACGCTCCTCT
ENSG00000155265.10_1	GOLGA7B	protein_coding	GGGACCATCTGTCAGTTCCAG	GTAAAATCCGTTGAGGGTCTTCA
ENSG00000156222.11_1	SLC28A1	protein_coding	AGGGGTCTAGCTCTTGCTG	ACGCAATGAATCCTGGTTCTG
ENSG00000157999.5_1	ANKRD61	protein_coding	ACCTGGCCATAGCATATGGTTG	AAGCTTCAGGGGCGTGTTC
ENSG00000158023.9_2	WDR66	protein_coding	CACAGCGTCCATGATCCGTTT	CAATTTGTGTGCTCAGGTCTCT
ENSG00000158234.12_2	FAIM	protein_coding	TTGCTTTAAGTGACGGAGTCC	GTCTTTGCAGCTCCAACATAGAA
ENSG00000158555.14_2	GDPD5	protein_coding	CCCATGATGATACCACACCGT	CCAGCGATGTATGCGAAGG
ENSG00000158715.5_1	SLC45A3	protein_coding	GACACTATGATGAAGGCGTTCG	GAGAAGGTGAACCCGGTGAG
ENSG00000158825.5_1	CDA	protein_coding	AAGTCAGCCTACTGCCCCTAC	GATAGCGGTCCGTTCAGCAC
ENSG00000159399.9_2	HK2	protein_coding	GAGCCACCACTCACCCTACT	CCAGGCATTCGGCAATGTG
ENSG00000159588.14_1	CCDC17	protein_coding	TGTGGGACCTGTGACATGGT	ACGCCCTGGTGTTCTTGTG
ENSG00000159753.13_2	CARMIL2	protein_coding	TGGAGCAGAACCACAGCCTGAA	GCGGTTGTTCCTCAAGAGACAG
ENSG00000160229.11_2	ZNF66	protein_coding	TGGCAAAGCCTTTAACCGCTCC	GTGTAGTAAGGATAGAGGAGCGC
ENSG00000160326.13_2	SLC2A6	protein_coding	GGCTGCTCATGTCTGAGGTC	GATGGCCGCGAAGAAGAAGAA
ENSG00000161638.10_2	ITGA5	protein_coding	GGCTTCAACTTAGACGCGGAG	TGGCTGGTATTAGCCTTGGGT
ENSG00000162496.8_1	DHRS3	protein_coding	ACTGAGTGCCATTACTTCATCTG	CATCACTGTCCATTAGGCTCTTC
ENSG00000163220.10_1	S100A9	protein_coding	GGTCATAGAACACATCATGGAGG	GGCCTGGCTTATGGTGGTG
ENSG00000163872.15_2	YEATS2	protein_coding	CCATCAAAGAAACCGACCCTG	CTTCAATCAGTCGCTGGTCAAT
ENSG00000163898.9_1	LIPH	protein_coding	TGATTGGAATCGAGGAGCTACA	ACAAACCCAGATATGTGGGCT
ENSG00000163993.6_1	S100P	protein_coding	AAGGATGCCGTGGATAAATTGC	ACACGATGAACTCACTGAAGTC
ENSG00000165272.14_1	AQP3	protein_coding	GGGGAGATGCTCCACATCC	AAAGGCCAGGTTGATGGTGAG
ENSG00000165449.11_1	SLC16A9	protein_coding	TTGCTGATTGTGGGTGCTTTA	CCTCACTACTGTAGCTCTTGTCA
ENSG00000165996.13_2	HACD1	protein_coding	CGCATGTGAAGAAAACAGGA	CGTAACATATGAAAATAGAGTTGTGGA
ENSG00000166147.13_2	FBN1	protein_coding	TTTAGCGTCCTACACGAGCC	CCATCCAGGGCAACAGTAAGC
ENSG00000166509.10_1	CLEC3A	protein_coding	CGAGGCACTAAAGTTCACAAGA	CGGAGTTCCTGGGGATAACCA
ENSG00000166828.2_1	SCNN1G	protein_coding	AAAGCAGCCTAGATTCTCCCA	ATGATGCTACCGCCGACTTTC
ENSG00000166833.19_2	NAV2	protein_coding	ATCAATGGCTGTCCGAAGAAC	TGGATGTTTATTCCCTTAGCTGC
ENSG00000167772.11_2	ANGPTL4	protein_coding	GTCCACCGACCTCCCGTTA	CCTCATGGTCTAGGTGCTTGT
ENSG00000167779.7_1	IGFBP6	protein_coding	AGGAGTGCGGGGTCTACAC	CTCTGCGGTTCACATCCTGT
ENSG00000168003.16_2	SLC3A2	protein_coding	GTGCTGGGTCCAATTCACAAG	CACCCCGGTAGTTGGGAGTA
ENSG00000168209.4_1	DDIT4	protein_coding	TGGGCAAAGAACTACTGCG	AGAGTTGGCGGAGCTAAACAG
ENSG00000168487.17_2	BMP1	protein_coding	GGGTCATCCCCTTTGTCATTG	GCAAGGTCGATAGGTGAACACA
ENSG00000168785.7_1	TSPAN5	protein_coding	GACCCAGTTTGGCTCTTCCTT	TCCCGATATGCTCTGATGTTGT
ENSG00000168874.12_1	ATOH8	protein_coding	GCGAACGGCTATAAAACTTTCCG	GCACAGCAAGATGCGAGGA
ENSG00000169884.13_2	WNT10B	protein_coding	CATCCAGGCACGAATGCGA	CGGTTGTGGGTATCAATGAAGA
ENSG00000170425.3_1	ADORA2B	protein_coding	TGCACTGACTTCTACGGCTG	GGTCCCCGTGACCAAACTT
ENSG00000170442.11_2	KRT86	protein_coding	GTCGGCTCGGTGAATGTCTG	GGACGCTACTGACTCTGGTG
ENSG00000170523.3_1	KRT83	protein_coding	GACTGCATCGTTGCCGAGAT	CTTGCTGCGATACCAGGACT
ENSG00000170727.7	BOP1	protein_coding	GCCACAAGATGCACGTACCT	TTCCTGGATGAAGCGTCCGTA
ENSG00000171004.17_2	HS6ST2	protein_coding	CCCCGAAAGGCGTCTTCTTC	CATGGGGCCGAAAATCTTGGA
ENSG00000171453.17_1	POLR1C	protein_coding	CGTGTGGATGTAGTACACATGG	CCAGACGGTGAGCAAGAATCT
ENSG00000171631.14_2	P2RY6	protein_coding	TGGCTCTCACTGTCATCGG	GCCAGGTAGGCTGTCTTGG
ENSG00000173838.11_2	MARCHF10	protein_coding	GAAGCAGACAGAAACAGCAGTGG	GCGTTCTCAGTCATTGGCTGTG
ENSG00000174640.12_1	SLCO2A1	protein_coding	TTCATCGGGTCTCATTTCCAGC	GGGCTCGGAGAGGAAGTGT
ENSG00000174808.11_1	BTC	protein_coding	CTAGGTGCCCCAAGCAATACA	GCAGACACCGATGACCAAAATA
ENSG00000175315.2_1	CST6	protein_coding	TACTTCCTGACGATGGAGATGG	GAGTTCTGCCAGGGAACCAC
ENSG00000175591.11_2	P2RY2	protein_coding	CCGCTTCAACGAGGACTTCAA	GCGGGCGTAGTAATAGACCA
ENSG00000176399.3_1	DMRTA1	protein_coding	CAGAGCCGAGAATCCACAGTC	TTTCCCAATGACACCATTAGACC
ENSG00000176788.8_2	BASP1	protein_coding	AGGGGAACCCAAAAAGACTGA	GGTGTGGAACTAGGCGCTTC
ENSG00000176907.4_1	C8orf4	protein_coding	GTCCACGTCGCTACGAGTC	CCCACGGCTTTCTTACGAGAG
ENSG00000177119.15_2	ANO6	protein_coding	TGTCCCCGATTTGGGATCACT	CGTATGCTTGTCTTTTCCTCCT
ENSG00000177181.14_2	RIMKLA	protein_coding	TCGCCCACAGAGCATCTTAAA	CTTCACCACGACTGGGTAGC
ENSG00000177453.7_2	NIM1K	protein_coding	GGGAAACGGATAGGCTTCTACC	GGTCTAACTTGGTCTTGTCCAGG
ENSG00000180596.7_1	HIST1H2BC	protein_coding	AAGGCTATGTGAGCTCTCACAGTG	TGTCTTTGTTGGCTTGGGCT
ENSG00000181016.9_2	LSMEM1	protein_coding	GATTGTCAGCCTGGCACTGGTT	CATCTATGTCTTTTCCTTCAGCTG
ENSG00000182253.14_1	SYNM	protein_coding	GCGAGGAGTACGGGATACAG	AATTCTGACGGCATGTTTTCAAC
ENSG00000182704.7_2	TSKU	protein_coding	GAGACCTTCGGCCTTTTCGAC	CGCCAACACCGACTCATTC
ENSG00000183018.8_2	SPNS2	protein_coding	ATGGCTCCGAGATATGAAGGC	CTGTCTTCTGCACAACTTGGG
ENSG00000183496.5_1	MEX3B	protein_coding	GCGGGCGAAGACCAATACTTA	GCCGTGTTCTTATTCCGGGAG
ENSG00000183696.13_1	UPP1	protein_coding	TGATTGCCCCGTCAGACTTTT	CACCAACGCACCTGATGAAG
ENSG00000183833.16_1	MAATS1	protein_coding	CCTTACAGCGGCAGAGGAACTT	TGCAGTCTCACCAGCTCTTTGG
ENSG00000184254.16_2	ALDH1A3	protein_coding	ACCTCTCACCGCCCTTTATCT	GTGAAGGCGATCTTGTTGATCT
ENSG00000184368.15_1	MAP7D2	protein_coding	CGATGGCGAAAACTGGAAGAG	GGTGCTCCCCACGAATACTT
ENSG00000184584.12_2	TMEM173	protein_coding	CCAGAGCACACTCTCCGGTA	CGCATTTGGGAGGGAGTAGTA
ENSG00000184635.13_2	ZNF93	protein_coding	AGCCTTCAAGTGGTCCTCACAC	CATTGAACCACTTCAGGTACCGTAG
ENSG00000184786.5_1	TCTE3	protein_coding	ACAATGTTCAGTATGTGGAGCC	AGTATGCGGTCTGCCAATTCA
ENSG00000185442.12_2	FAM174B	protein_coding	CCTTGGTGACCCGCATTTC	GTAAAGGCGAACGCCACGA
ENSG00000185467.7_1	KPNA7	protein_coding	ATGCCGACCTTAGATGCTCC	GGGCAGAAGCTCGTGATATTC
ENSG00000185477.4_1	GPRIN3	protein_coding	ATGGGGACTGTACCTGACCC	GGTGGTCTCATGCTCACAAAC
ENSG00000185621.11_2	LMLN	protein_coding	GGCAAATCATGTGGTCAAGAGA	CGGAGGTATTGGTTTGTTGCAC
ENSG00000185880.12_2	TRIM69	protein_coding	CAGGAGCAATGTCTCTTAGCC	TGGATAGGACCTTTGTACTGGC
ENSG00000186994.11_1	KANK3	protein_coding	ATGGTGGCAACCCTACTGG	GGTGGGCATGTAGCAGAGC
ENSG00000187642.9_1	PERM1	protein_coding	CCTGAGACGGCAAAGCTGAT	CGGGGTTCTGATTTGGTCTGT
ENSG00000187957.7_1	DNER	protein_coding	AAGGCTATGAAGGTCCCAACT	CTGAGAGCGAGGCAGGATTT
ENSG00000188404.8_1	SELL	protein_coding	TGCCTTTCAGTCGTTCTTACTAC	GGCGTCATCGTTCCATTTGC
ENSG00000188760.10_2	TMEM198	protein_coding	CTACTTCGCCGAGCTGCTAC	CCGAATCCGCATCAGTTGC
ENSG00000188820.12_1	FAM26F	protein_coding	TGTCACCCGATGCCTATCTC	TGGCCCTTCGGATTGAAAGTA
ENSG00000196126.10_1	HLA-DRB1	protein_coding	CGGGGTTGGTGAGAGCTTC	AACCACCTGACTTCAATGCTG
ENSG00000196353.11_2	CPNE4	protein_coding	ATGAGCAACATTTATGAGTCCGC	CTGCCCATGAGACTGCATCT
ENSG00000196639.6_2	HRH1	protein_coding	CTGAGCACTATCTGCTTGGTC	AGGATGTTCATAGGCATGACGA
ENSG00000196843.15_1	ARID5A	protein_coding	CTGGCAAGCAGAACGGAATC	GCGTGTGTCGCTCCTTCAT
ENSG00000196878.13_2	LAMB3	protein_coding	GCAGCCTCACAACTACTACAG	CCAGGTCTTACCGAAGTCTGA
ENSG00000197976.11_1_PAR_Y	AKAP17A	protein_coding	GCTTACGGCTTGTACCTGAAG	ATGGTGCTCTTGGAAATACGC
ENSG00000198246.7_1	SLC29A3	protein_coding	TTGAGAGCTACCTTGCCGTTG	CAGTGCAGTTATCACCATGAAGA
ENSG00000198431.15_2	TXNRD1	protein_coding	ATATGGCAAGAAGGTGATGGTCC	GGGCTTGTCCTAACAAAGCTG
ENSG00000198502.5_1	HLA-DRB5	protein_coding	CGGGGTTGGTGAGAGCTTC	AACCACCTGACTTCAATGCTG
ENSG00000198691.11_1	ABCA4	protein_coding	CATCTTGGCAAGGGTATATCGAG	CTGCAATTCTCTCCGGGTGAG
ENSG00000198873.11_2	GRK5	protein_coding	CCCAAAGTCCCCTGTTTTCAT	ATTCGTGGAATGGTTCTCCCC
ENSG00000198959.11_1	TGM2	protein_coding	GAGGAGCTGGTCTTAGAGAGG	CGGTCACGACACTGAAGGTG
ENSG00000203836.7	NBPF24	protein_coding	GCATGGCTGTTGACATAGGCAG	CTATCCAGTGAGTCCTGCAAGAC
ENSG00000204525.15_1	HLA-C	protein_coding	CCATGAGGTATTTGTGGACCG 2	TCTCGGACTCTCGTCGTCG
ENSG00000205413.7_2	SAMD9	protein_coding	GCATCACACATGGACCAGCTA	GTTGTACTCATTGCAGACGGATT
ENSG00000205426.10_1	KRT81	protein_coding	GCATTGGGGCTGTGAATGTCT	ACCCAGGGAGCTGATACCAC
ENSG00000206503.11_1	HLA-A	protein_coding	AAAAGGAGGGAGTTACACTCAGG	GCTGTGAGGGACACATCAGAG
ENSG00000211448.11_2	DIO2	protein_coding	TCCTCCTCGATGCCTACAAAC	CACAGACTAATTTGCCTTGGGA
ENSG00000215182.6	MUC5AC	protein_coding	ACCAATGCTCTGTATCCTTCCC	TGGTGGACGGACAGTCACT
ENSG00000221926.11_2	TRIM16	protein_coding	GTCCTGTCTAACCTGCATGGT	GGCAGTATCGCCAGTTGTG
ENSG00000226174.6_2	TEX22	protein_coding	GAAGCTGGAGTCGCACCTC	AGTCGCATTATGCCAGAAAGG
ENSG00000234745.9_1	HLA-B	protein_coding	CAGTTCGTGAGGTTCGACAG	CAGCCGTACATGCTCTGGA
ENSG00000260916.6_2	CCPG1	protein_coding	GTTACCCTTGAGCCACCTAAGT	GATTCATCGTCACTAGGCTGAG
ENSG00000273983.1_1	HIST1H3G	protein_coding	CAGACTGCACGCAAGTCCA	CGGAACTCTGAAAGCGCAGAT
ENSG00000280987.3_2	MATR3	protein_coding	CAGGCCGCAGTGGATTATTAC	GCTGAGATGTATCACACGTCCAA
